# Supplementary material for: Timely Association of RSV Hospitalisation Waves in Children with the Detection of SARS-CoV-2 in the General Population in Eastern Bavaria
Source: Viruses. 2025 Dec 5;17(12):1584. doi: 10.3390/v17121584 (PMC12737403; doi:10.3390/v17121584)
Supplement: Supplementary file 1 [file viruses-17-01584-s001.zip]

Archive with 1 entries (1 files):
- viruses-3873868-supplementary.docx
